# Supplementary material for: mTORC1 activity negatively regulates human hair follicle growth and pigmentation
Source: EMBO Rep. 2023 May 22;24(7):e56574. doi: 10.15252/embr.202256574 (PMC10328083; doi:10.15252/embr.202256574)
Supplement: Supplementary file 2 — Source Data for Expanded View [file EMBR-24-e56574-s004.zip]

Archive with 22 entries (15 files):
- Source data/
- Source data/Fig EV1/
- Source data/Fig EV1/EV1B/
- Source data/Fig EV1/EV1B/EV1B Ki67 Rapa_Overlay.tif
- Source data/Fig EV1/EV1B/EV1B Ki67 Vehicle_Overlay.tif
- Source data/Fig EV1/EV1D/
- Source data/Fig EV1/EV1D/EV1D gp100 Rapa_Overlay.tif
- Source data/Fig EV1/EV1D/EV1D gp100 Vehicle_Overlay.tif
- Source data/Fig EV1/EV1F/
- Source data/Fig EV1/EV1F/EV1F gp100Ki67 Rapa_Overlay.tif
- Source data/Fig EV1/EV1F/EV1F gp100Ki67 Vehicle_Overlay.tif
- Source data/Fig EV1/EV1H/
- Source data/Fig EV1/EV1H/EV1H MITF Rapa_Overlay.tif
- Source data/Fig EV1/EV1H/EV1H MITF Vehicle_Overlay.tif
- Source data/Fig EV1/EV1J/
- Source data/Fig EV1/EV1J/EV1J pMITF Rapa_Overlay.tif
- Source data/Fig EV1/EV1J/EV1J pMITF Vehicle_Overlay.tif
- Source data/Fig EV1/Graph EV1A.xlsx
- Source data/Fig EV1/Graph EV1C.xlsx
- Source data/Fig EV1/Graph EV1E.xlsx
- Source data/Fig EV1/Graph EV1G.xlsx
- Source data/Fig EV1/Graph EV1I.xlsx
