# Supplementary material for: mTORC1 activity negatively regulates human hair follicle growth and pigmentation
Source: EMBO Rep. 2023 May 22;24(7):e56574. doi: 10.15252/embr.202256574 (PMC10328083; doi:10.15252/embr.202256574)
Supplement: Supplementary file 2 — Source Data for Expanded View [file EMBR-24-e56574-s004.zip › Source data/Fig EV1/Graph EV1A.xlsx]

## Sheet: Sheet1
	Vehicle	Rapamycin 20ng/ml			Vehicle	Rapamycin 20ng/ml
	19.3069	38.3178		Mean	15.13	15.08
	3.2	56.4706		Std. Deviation	12.63	16.79
	4.63917			Std. Error of Mean	1.862	2.655
	38.3929	39.2593
	20.9876	5.58659
	19.9187	5.28634
	32.3529	43.9759
	12.1429	46.4286
	45.7364	31.7391
	19.209	43.0303
	19.7368
	30.5882
	7.14286	6.55738
	0	1.78571
	0	1.5625
	12	6.25
	0	0
	10.3448	4.34783
	3.33333	0
	2.06186	7.31707
	26.4706
	12.069	0
	14.2857	0
	18.6046	0
	11.5385	0
		13.3333
	12.5	4.34783
	1.85185	0
	0	0
	16.1765	6.25
	2.04082	0
	5.53191
	22.7273	35.9551
	40.9639	33.3333
	10.2564	33.3333
	35.5263	22.807
	32.2581	28.2051
	32.3077	21.2121
	34.7222	26.9231
	12.5
	15.7303
	0	0
	11.1111	9.09091
	0	18.1818
	12.5	6.25
	0	6.25
	13.3333	0
