# Supplementary material for: mTORC1 activity negatively regulates human hair follicle growth and pigmentation
Source: EMBO Rep. 2023 May 22;24(7):e56574. doi: 10.15252/embr.202256574 (PMC10328083; doi:10.15252/embr.202256574)
Supplement: Supplementary file 2 — Source Data for Expanded View [file EMBR-24-e56574-s004.zip › Source data/Fig EV1/Graph EV1C.xlsx]

## Sheet: Sheet1
	Vehicle	Rapamycin 20ng/ml			Vehicle	Rapamycin 20ng/ml
	13.2353	18.6046		Mean	9.693	10.49
	3.4188	17.5439		Std. Deviation	4.972	7.001
				Std. Error of Mean	1.06	1.3
	4.47761	3.53982
		10
		2.1978
	19.2982	2.10526
		2.53165
		7.07965
	5	1.26582
	9.77444
	9.42029	3.33333
	11.8343
	13.4615
	10.2564	6.89655
	8.3871	8.85417
	7.8341	7.44186
	11.9205	10.3704
	7.65306	17.2414
	12.1622	21.4953
		17.6471
	22.449	17.2043
	13.8889	19.0476
	8.33333	23.0769
		19.8529
		20
	5.92593	12.3288
	8.40336	4.58015
	3.35195	4.58716
	2.76243	3.96825
		4.65116
		9.01639
		7.63889
