# Supplementary material for: mTORC1 activity negatively regulates human hair follicle growth and pigmentation
Source: EMBO Rep. 2023 May 22;24(7):e56574. doi: 10.15252/embr.202256574 (PMC10328083; doi:10.15252/embr.202256574)
Supplement: Supplementary file 2 — Source Data for Expanded View [file EMBR-24-e56574-s004.zip › Source data/Fig EV1/Graph EV1E.xlsx]

## Sheet: Sheet1
	Vehicle	Rapamycin 20ng/ml			Vehicle	Rapamycin 20ng/ml
	12.5	0		Mean	18.1	11.81
	15.3846			Std. Deviation	15.39	10.84
	50			Std. Error of Mean	3.733	3.006
	0	33.3333
	25
	14.2857
	43.4783
	10	0
	0	11.7647
	26.087	18.75
	22.2222	21.4286
	33.3333	20
	13.0435	21.7391
	0
	9.09091	0
	0	5
	33.3333	6.66667
		14.8148
		0
