# Supplementary material for: mTORC1 activity negatively regulates human hair follicle growth and pigmentation
Source: EMBO Rep. 2023 May 22;24(7):e56574. doi: 10.15252/embr.202256574 (PMC10328083; doi:10.15252/embr.202256574)
Supplement: Supplementary file 2 — Source Data for Expanded View [file EMBR-24-e56574-s004.zip › Source data/Fig EV1/Graph EV1G.xlsx]

## Sheet: Sheet1
	Vehicle	Rapamycin 20ng/ml			Vehicle	Rapamycin 20ng/ml
	0.774206	0.969621		Mean	1	1.054
	1.22579			Std. Deviation	0.2209	0.1439
				Std. Error of Mean	0.04939	0.03491
	0.907964	0.879235
	0.900753
	1.19128
	1.24564	1.15729
	0.873855	1.05662
	0.814164	1.10088
	0.798384	1.1142
	1.30465	1.10654
	1.13153
	1.33319
	0.498583
	1.06221	1.02717
	0.98174	1.38697
	0.956054	1.26682
		0.864771
	0.833414	1.10745
	0.840691	1.09982
	1.0331	0.91845
	1.29279	1.05707
		0.820132
		0.991883
