# Supplementary material for: mTORC1 activity negatively regulates human hair follicle growth and pigmentation
Source: EMBO Rep. 2023 May 22;24(7):e56574. doi: 10.15252/embr.202256574 (PMC10328083; doi:10.15252/embr.202256574)
Supplement: Supplementary file 4 — Source Data for Figure 1 [file EMBR-24-e56574-s008.zip]

Archive with 8 entries (6 files):
- 1B/
- 1B/1B Grey HF pS6_Overlay.tif
- 1B/1B Pigmented HF pS6_Overlay.tif
- 1D/
- 1D/1D Grey HF TSC2_Overlay.tif
- 1D/1D Pigmented HF TSC2_Overlay.tif
- Graph 1A.xlsx
- Graph 1C.xlsx
