# Supplementary material for: mTORC1 activity negatively regulates human hair follicle growth and pigmentation
Source: EMBO Rep. 2023 May 22;24(7):e56574. doi: 10.15252/embr.202256574 (PMC10328083; doi:10.15252/embr.202256574)
Supplement: Supplementary file 4 — Source Data for Figure 1 [file EMBR-24-e56574-s008.zip › Graph 1A.xlsx]

## Sheet: Sheet1
	Pigmented HFs	Grey HFs			Pigmented HFs	Grey HFs
	0.951384	1.2105		Mean	1	2.08
	1.04862	1.09827		Std. Deviation	0.2973	0.971
				Std. Error of Mean	0.08964	0.2507
	0.518483	3.09749
	0.827214	3.68862
	1.6543	3.51091
		1.56054
		1.17382
		2.82564
		3.19373
	1.27025	1.23003
	0.909498	1.16552
	0.820251	1.39167
	0.818818	1.77407
	0.97541	1.51545
	1.20577	2.77097
