# Supplementary material for: mTORC1 activity negatively regulates human hair follicle growth and pigmentation
Source: EMBO Rep. 2023 May 22;24(7):e56574. doi: 10.15252/embr.202256574 (PMC10328083; doi:10.15252/embr.202256574)
Supplement: Supplementary file 4 — Source Data for Figure 1 [file EMBR-24-e56574-s008.zip › Graph 1C.xlsx]

## Sheet: Sheet1
	Pigmented HFs	Grey HFs			Pigmented HFs	Grey HFs
	0.873877	0.900664		Mean	1	0.8995
	1.12612	0.932151		Std. Deviation	0.1114	0.2098
				Std. Error of Mean	0.0336	0.05606
	1.10901	0.753861
	0.941555	1.18528
	0.949437	0.829599
		0.639989
		0.699109
		0.619536
		0.973937
	0.998343	0.921464
	0.842799	0.92822
	1.15886	0.720413
	0.889727	1.22186
	0.999016	1.26622
	1.11126
