# Supplementary material for: mTORC1 activity negatively regulates human hair follicle growth and pigmentation
Source: EMBO Rep. 2023 May 22;24(7):e56574. doi: 10.15252/embr.202256574 (PMC10328083; doi:10.15252/embr.202256574)
Supplement: Supplementary file 5 — Source Data for Figure 2 [file EMBR-24-e56574-s005.zip]

Archive with 46 entries (37 files):
- 2B/
- 2B/2B Rapa pS6_Overlay.tif
- 2B/2B Vehicle pS6_Overlay.tif
- 2D/
- 2D/2D Rapa Ki67 Anagen_Overlay.tif
- 2D/2D Rapa Ki67 Catagen_Overlay.tif
- 2D/2D Rapa Masson-Fontana Anagen.tif
- 2D/2D Rapa Masson-Fontana Catagen.tif
- 2D/2D Vehicle Ki67 Anagen_Overlay.tif
- 2D/2D Vehicle Ki67 Catagen_Overlay.tif
- 2D/2D Vehicle Masson-Fontana Anagen.tif
- 2D/2D Vehicle Masson-Fontana Catagen.tif
- 2F/
- 2F/2F Masson-Fontana Rapa.tif
- 2F/2F Masson-Fontana Vehicle.tif
- 2H/
- 2H/2H Tyrosinase Rapa_Overlay.tif
- 2H/2H Tyrosinase Vehicle_Overlay.tif
- 2J/
- 2J/2J Rapa gp100_Overlay.tif
- 2J/2J Vehicle gp100_Overlay.tif
- 2L/
- 2L/2L gp100 Rapa_Overlay.tif
- 2L/2L gp100 Vehicle_Overlay.tif
- 2N/
- 2N/2N aMSH Rapa_Overlay.tif
- 2N/2N aMSH Vehicle_Overlay.tif
- 2P/
- 2P/2P p-S6 Agouti_Overlay.tif
- 2P/2P p-S6 Rapa+Agouti_Overlay.tif
- 2P/2P p-S6 Rapa_Overlay.tif
- 2P/2P p-S6 Vehicle_Overlay.tif
- 2R/
- 2R/2R Masson-Fontana Agouti.tif
- 2R/2R Masson-Fontana Rapa+Agouti.tif
- 2R/2R Masson-Fontana Rapa.tif
- 2R/2R Masson-Fontana Vehicle.tif
- Graph 2A.xlsx
- Graph 2C.xlsx
- Graph 2E.xlsx
- Graph 2G.xlsx
- Graph 2I.xlsx
- Graph 2K.xlsx
- Graph 2M.xlsx
- Graph 2O.xlsx
- Graph 2Q.xlsx
