# Supplementary material for: mTORC1 activity negatively regulates human hair follicle growth and pigmentation
Source: EMBO Rep. 2023 May 22;24(7):e56574. doi: 10.15252/embr.202256574 (PMC10328083; doi:10.15252/embr.202256574)
Supplement: Supplementary file 5 — Source Data for Figure 2 [file EMBR-24-e56574-s005.zip › Graph 2A.xlsx]

## Sheet: Sheet1
	Vehicle	Rapamycin 20ng/ml			Vehicle	Rapamycin 20ng/ml
	1.33686	0.044874		Mean	1	0.22
	0.663135	0		Std. Deviation	0.6759	0.2316
		0		Std. Error of Mean	0.1409	0.04228
	1	0.391169
		0.566022
		0.357107
	1	0
		0.000386
		0.000258
	0.581504	0.295929
	1.33384	0.610191
	0.777784	0.359774
	1.30688	0.440226
		0.277595
		0.801941
		0.345106
	1.0468	0.220062
	0.953198
	0.46691	0.230816
	1.8309
	1.01543
	0.686764
	0.713514	0
	0.0222973	0
	0.237162	0
	0.332432	0
	3.41351	0
	1.28108	0
		0
	0.755454	0.572965
	1.48035	0.261872
	0.764194	0.128603
		0.460067
		0.236178
