# Supplementary material for: mTORC1 activity negatively regulates human hair follicle growth and pigmentation
Source: EMBO Rep. 2023 May 22;24(7):e56574. doi: 10.15252/embr.202256574 (PMC10328083; doi:10.15252/embr.202256574)
Supplement: Supplementary file 5 — Source Data for Figure 2 [file EMBR-24-e56574-s005.zip › Graph 2C.xlsx]

## Sheet: Sheet1
					Vehicle Anagen	Vehicle Early catagen	Vehicle Mid catagen	Rapamycin Anagen	Rapamycin Early catagen
				Mean	61.85	33.98	4.167	81.25	18.75
				Std. Deviation	14.68	14.19	10.21	11.71	11.71
				Std. Error of Mean	5.995	5.792	4.167	4.781	4.781
		Anagen							Early catagen							Mid catagen							Late catagen
	Vehicle	50	50	66.6667	55.5556	88.8889	60		25	50	33.3333	44.4444	11.1111	40		25	0	0	0	0	0		0	0	0	0	0	0
	Rapamycin 20ng/ml	75	66.6667	75	87.5	100	83.3333		25	33.3333	25	12.5	0	16.6667		0	0	0	0	0	0		0	0	0	0	0	0
