# Supplementary material for: mTORC1 activity negatively regulates human hair follicle growth and pigmentation
Source: EMBO Rep. 2023 May 22;24(7):e56574. doi: 10.15252/embr.202256574 (PMC10328083; doi:10.15252/embr.202256574)
Supplement: Supplementary file 5 — Source Data for Figure 2 [file EMBR-24-e56574-s005.zip › Graph 2E.xlsx]

## Sheet: Sheet1
	Vehicle	Rapamycin 20ng/ml			Vehicle	Rapamycin 20ng/ml
	1.04534	0.789878		Mean	1	1.24
	0.954663	1.92613		Std. Deviation	0.2143	0.2874
		1.35256		Std. Error of Mean	0.0405	0.05246
	1.03164	1.15722
	0.96836	0.987348
		1.0186
	1.00804	1.43331
	1.29183	1.19632
	0.669357	1.47394
	1.03078
	0.997589	0.81599
	1.00241
	1.11638	1.24273
	0.822986
	0.977854
	1.08278
	0.633039	1.64018
	0.454529	1.6975
	1.41854	1.69562
	1.11431	1.64654
	1.23177	1.68564
	0.764682	1.12751
	1.38314	1.24181
	1.10475	1.1498
	0.895254	1.09339
		1.03374
		1.09443
		1.08022
	1.13966	1.03882
	0.78516	1.13922
	0.96475	1.14914
	0.96884	1.09847
	1.14158	0.994806
		1.28471
		0.921415
