# Supplementary material for: mTORC1 activity negatively regulates human hair follicle growth and pigmentation
Source: EMBO Rep. 2023 May 22;24(7):e56574. doi: 10.15252/embr.202256574 (PMC10328083; doi:10.15252/embr.202256574)
Supplement: Supplementary file 5 — Source Data for Figure 2 [file EMBR-24-e56574-s005.zip › Graph 2I.xlsx]

## Sheet: Sheet1
	Vehicle	Rapamycin 20ng/ml			Vehicle	Rapamycin 20ng/ml
	0.780172	1.26235		Mean	1	1.357
	1.21983	2.14004		Std. Deviation	0.3415	0.6394
				Std. Error of Mean	0.06972	0.1254
	0.40182	0.943809
	1.59818	0.895224
	1	0.457703
		0.408969
	1.1237	1.02367
	0.876302
	0.650775	0.200404
	0.949356
	1.49977
	0.900104
	0.675258	1.25685
	1.12068	1.01876
	0.93923	1.30855
	1.50588	1.42558
	0.584395	0.76242
	0.875686	0.799752
	1.29886
	0.88509	1.60699
	1.11491	1.72968
		2.67258
		2.23482
		1.35517
	1.60887	2.58857
	0.484847	1.71084
	0.696451	1.26519
	1.20983	1.16254
		1.08615
		1.92822
		2.04509
