# Supplementary material for: mTORC1 activity negatively regulates human hair follicle growth and pigmentation
Source: EMBO Rep. 2023 May 22;24(7):e56574. doi: 10.15252/embr.202256574 (PMC10328083; doi:10.15252/embr.202256574)
Supplement: Supplementary file 5 — Source Data for Figure 2 [file EMBR-24-e56574-s005.zip › Graph 2K.xlsx]

## Sheet: Sheet1
			Vehicle		Rapamycin 20ng/ml
			< 2 dendrites per gp100+ cell	≥ 2 dendrites per gp100+ cell	< 2 dendrites per gp100+ cell	≥ 2 dendrites per gp100+ cell
		Mean	89.7	10.3	72.66	27.34
		Std. Deviation	9.005	9.005	10.16	10.16
		Std. Error of Mean	3.676	3.676	4.147	4.147
			< 2 dendrites per gp100+ cell							≥ 2 dendrites per gp100+ cell
		Vehicle	100	88.8889	100	88.5714	83.3333	77.4194		0	11.1111	0	11.4286	16.6667	22.5806
		Rapamycin 20ng/ml	58.3333	66.6667	73.6842	79.5455	87.5	70.2128		41.6667	33.3333	26.3158	20.4546	12.5	29.7872
