# Supplementary material for: mTORC1 activity negatively regulates human hair follicle growth and pigmentation
Source: EMBO Rep. 2023 May 22;24(7):e56574. doi: 10.15252/embr.202256574 (PMC10328083; doi:10.15252/embr.202256574)
Supplement: Supplementary file 5 — Source Data for Figure 2 [file EMBR-24-e56574-s005.zip › Graph 2M.xlsx]

## Sheet: Sheet1
	Vehicle	Rapamycin 20ng/ml			Vehicle	Rapamycin 20ng/ml
	1.14432	1.25682		Mean	1	1.156
	0.855677			Std. Deviation	0.2533	0.183
				Std. Error of Mean	0.05665	0.04439
	1.35062	1.07833
	0.975222
	0.909149
	0.765008
	1.43328	0.974001
	1.43108	1.00421
	0.891621	1.29415
	0.923341	1.24866
	0.900239	0.939037
	1.13694	0.948966
	0.710053
	0.573443
	0.797865	1.43336
	1.43435	1.34821
	0.767783	1.30862
		1.41931
		1.35202
	1.01084	1.13384
	1.09738	0.972141
	0.891776	0.98386
		0.963219
