# Supplementary material for: mTORC1 activity negatively regulates human hair follicle growth and pigmentation
Source: EMBO Rep. 2023 May 22;24(7):e56574. doi: 10.15252/embr.202256574 (PMC10328083; doi:10.15252/embr.202256574)
Supplement: Supplementary file 5 — Source Data for Figure 2 [file EMBR-24-e56574-s005.zip › Graph 2O.xlsx]

## Sheet: Sheet1
	Vehicle	Rapamycin 20ng/ml	Agouti	Rapamycin + Agouti			Vehicle	Rapamycin 20ng/ml	Agouti	Rapamycin + Agouti
	0.766534	0.232428	0.634026	0.441853		Mean	1	0.3863	0.9666	0.3808
	1.00471	0.269808	1.00711	0.34385		Std. Deviation	0.3091	0.09115	0.3	0.1412
	1.22875	0.49409				Std. Error of Mean	0.09775	0.02882	0.1061	0.04465
		0.293051
	0.600558	0.474475	0.890387	0.399606
	1.15151	0.45794	0.663599	0.420046
	0.828379	0.443242	1.15013	0.411549
	1.25784	0.392946	0.835499	0.049836
	0.563812	0.386975	1.57431	0.605151
	1.52884	0.418209	0.977887	0.306824
	1.06906			0.458514
				0.371243
