# Supplementary material for: mTORC1 activity negatively regulates human hair follicle growth and pigmentation
Source: EMBO Rep. 2023 May 22;24(7):e56574. doi: 10.15252/embr.202256574 (PMC10328083; doi:10.15252/embr.202256574)
Supplement: Supplementary file 5 — Source Data for Figure 2 [file EMBR-24-e56574-s005.zip › Graph 2Q.xlsx]

## Sheet: Sheet1
	Vehicle	Rapamycin 20ng/ml	Agouti	Rapamycin + Agouti			Vehicle	Rapamycin 20ng/ml	Agouti	Rapamycin + Agouti
	0.92319	1.41009	1.12923	1.11932		Mean	1	1.223	0.9849	1.035
	1.05155	1.09258	1.10899	1.18591		Std. Deviation	0.0539	0.1772	0.08713	0.1088
	1.06723	1.49292				Std. Error of Mean	0.01625	0.06698	0.02904	0.03846
	0.958036
	0.951388	1.14819	0.923723	1.11867
	1.0168	1.06846	0.990962	0.872793
	1.06832	1.05345	0.916307	0.910509
	0.987369	1.29607	1.02793	0.989128
	0.963145		0.93879	1.07279
	1.05798		0.94601	1.00995
	0.955001		0.882277
