# Supplementary material for: mTORC1 activity negatively regulates human hair follicle growth and pigmentation
Source: EMBO Rep. 2023 May 22;24(7):e56574. doi: 10.15252/embr.202256574 (PMC10328083; doi:10.15252/embr.202256574)
Supplement: Supplementary file 6 — Source Data for Figure 3 [file EMBR-24-e56574-s003.zip]

Archive with 21 entries (16 files):
- 3C/
- 3C/3C TSC2 Non-targeting oligos_Overlay.tif
- 3C/3C TSC2 siTSC2_Overlay.tif
- 3E/
- 3E/3E pS6 Non-targeting Oligos_Overlay.tif
- 3E/3E pS6 siTSC2_Overlay.tif
- 3G/
- 3G/3G Masson-Fontana Non-targeting Oligos.tif
- 3G/3G Masson-Fontana siTSC2.tif
- 3I/
- 3I/3I Tyrosinase Non-targeting Oligos_Overlay.tif
- 3I/3I Tyrosinase siTSC2_Overlay.tif
- 3K/
- 3K/3K aMSH Non-targeting Oligos_Overlay.tif
- 3K/3K aMSH siTSC2_Overlay.tif
- Graph 3A.xlsx
- Graph 3B.xlsx
- Graph 3D.xlsx
- Graph 3F.xlsx
- Graph 3H.xlsx
- Graph 3J.xlsx
