# Supplementary material for: mTORC1 activity negatively regulates human hair follicle growth and pigmentation
Source: EMBO Rep. 2023 May 22;24(7):e56574. doi: 10.15252/embr.202256574 (PMC10328083; doi:10.15252/embr.202256574)
Supplement: Supplementary file 6 — Source Data for Figure 3 [file EMBR-24-e56574-s003.zip › Graph 3A.xlsx]

## Sheet: Sheet1
	Non-Targeting Oligos	siTSC2			Non-Targeting Oligos	siTSC2
	1.13728	0.722118		Mean	1	0.5863
	0.819495	0.67959		Std. Deviation	0.1834	0.178
	1.04322	0.68482		Std. Error of Mean	0.058	0.05366
	0.7738	0.377224
	0.882537	0.299142
	1.34366	0.399892
	1.09731	0.428203
	0.902689	0.600353
	0.845978	0.668797
	1.15402	0.79949
		0.7899
