# Supplementary material for: mTORC1 activity negatively regulates human hair follicle growth and pigmentation
Source: EMBO Rep. 2023 May 22;24(7):e56574. doi: 10.15252/embr.202256574 (PMC10328083; doi:10.15252/embr.202256574)
Supplement: Supplementary file 6 — Source Data for Figure 3 [file EMBR-24-e56574-s003.zip › Graph 3B.xlsx]

## Sheet: Sheet1
	Non-Targeting Oligos	siTSC2			Non-Targeting Oligos	siTSC2
	0.981297	0.877858		Mean	1	0.7954
	1.0187			Std. Deviation	0.09085	0.1371
				Std. Error of Mean	0.02873	0.04569
	1.12138	0.771242
	0.990986	0.715115
	0.887632	0.915793
	0.982211	0.571917
	1.01779	0.797182
	0.826129	0.654664
	1.09589	1.02061
	1.07798	0.834438
