# Supplementary material for: mTORC1 activity negatively regulates human hair follicle growth and pigmentation
Source: EMBO Rep. 2023 May 22;24(7):e56574. doi: 10.15252/embr.202256574 (PMC10328083; doi:10.15252/embr.202256574)
Supplement: Supplementary file 6 — Source Data for Figure 3 [file EMBR-24-e56574-s003.zip › Graph 3F.xlsx]

## Sheet: Sheet1
	Non-Targeting Oligos	siTSC2			Non-Targeting Oligos	siTSC2
	1.01702	0.942609		Mean	1	0.7742
	0.982977			Std. Deviation	0.1651	0.2202
				Std. Error of Mean	0.05222	0.07339
	1.12138	0.771242
	0.990986	0.715115
	0.887632	0.915793
	1.07001	0.65287
	0.929993	1.07116
	1.36742	0.390838
	0.866597	0.960383
	0.765981	0.547531
