# Supplementary material for: mTORC1 activity negatively regulates human hair follicle growth and pigmentation
Source: EMBO Rep. 2023 May 22;24(7):e56574. doi: 10.15252/embr.202256574 (PMC10328083; doi:10.15252/embr.202256574)
Supplement: Supplementary file 6 — Source Data for Figure 3 [file EMBR-24-e56574-s003.zip › Graph 3H.xlsx]

## Sheet: Sheet1
	Non-Targeting Oligos	siTSC2			Non-Targeting Oligos	siTSC2
	1.00268	0.999914		Mean	1	0.6914
	0.997321	0.394303		Std. Deviation	0.1357	0.3149
				Std. Error of Mean	0.04798	0.105
	1.03802	1.01611
	0.961983	0.628009
		0.346029
	0.749011	0.92642
	1.25099	1.08196
	0.99961	0.51686
	1.00039	0.313161
