# Supplementary material for: mTORC1 activity negatively regulates human hair follicle growth and pigmentation
Source: EMBO Rep. 2023 May 22;24(7):e56574. doi: 10.15252/embr.202256574 (PMC10328083; doi:10.15252/embr.202256574)
Supplement: Supplementary file 6 — Source Data for Figure 3 [file EMBR-24-e56574-s003.zip › Graph 3J.xlsx]

## Sheet: Sheet1
	Non-Targeting Oligos	siTSC2			Non-Targeting Oligos	siTSC2
	1	1.05994		Mean	1	1.075
				Std. Deviation	0.2451	0.4626
	1.15769	0.628323		Std. Error of Mean	0.08667	0.1542
	1.12392	0.713115
	0.718388	0.629686
	1.23798	1.55691
	0.762017	0.924811
	0.693498	1.86773
	1.3065	0.765265
		1.52628
