# Supplementary material for: mTORC1 activity negatively regulates human hair follicle growth and pigmentation
Source: EMBO Rep. 2023 May 22;24(7):e56574. doi: 10.15252/embr.202256574 (PMC10328083; doi:10.15252/embr.202256574)
Supplement: Supplementary file 7 — Source Data for Figure 4 [file EMBR-24-e56574-s002.zip]

Archive with 22 entries (17 files):
- 4B/
- 4B/4B pS6 Rapa.jpg
- 4B/4B pS6 Vehicle.jpg
- 4D/
- 4D/4D Masson Fontana Rapa.tif
- 4D/4D Masson Fontana Vehicle.tif
- 4D/4D Rapa Ki67.tif
- 4D/4D Vehicle Ki67.tif
- 4F/
- 4F/4F Rapa Masson Fontana.jpg
- 4F/4F Vehicle Masson Fontana.jpg
- 4H/
- 4H/4H Tyrosinase Rapa.tif
- 4H/4H Tyrosinase Vehicle.tif
- 4J/
- 4J/4J aMSH Rapa.tif
- 4J/4J aMSH Vehicle.tif
- Graph 4A.xlsx
- Graph 4C.xlsx
- Graph 4E.xlsx
- Graph 4G.xlsx
- Graph 4I.xlsx
