# Supplementary material for: mTORC1 activity negatively regulates human hair follicle growth and pigmentation
Source: EMBO Rep. 2023 May 22;24(7):e56574. doi: 10.15252/embr.202256574 (PMC10328083; doi:10.15252/embr.202256574)
Supplement: Supplementary file 7 — Source Data for Figure 4 [file EMBR-24-e56574-s002.zip › Graph 4A.xlsx]

## Sheet: Sheet1
	Vehicle	Rapamycin 20ng/ml			Vehicle	Rapamycin 20ng/ml
	1.57992	0.292853		Mean	1	0.279
	0.420077	0.32261		Std. Deviation	0.4601	0.1595
		0.412442		Std. Error of Mean	0.1455	0.05316
	0.821429	0
	0.392857	0.0357143
	1.78571	0.321429
	0.825638	0.367474
	0.704994	0.4709
	1.21994	0.287753
	1.03013
	1.21929
