# Supplementary material for: mTORC1 activity negatively regulates human hair follicle growth and pigmentation
Source: EMBO Rep. 2023 May 22;24(7):e56574. doi: 10.15252/embr.202256574 (PMC10328083; doi:10.15252/embr.202256574)
Supplement: Supplementary file 7 — Source Data for Figure 4 [file EMBR-24-e56574-s002.zip › Graph 4C.xlsx]

## Sheet: Sheet1
					Vehicle Anagen	Vehicle Early catagen	Rapamycin Anagen	Rapamycin Early catagen
				Mean	53.97	46.03	69.05	30.95
				Std. Deviation	27.6	27.6	27.04	27.04
				Std. Error of Mean	15.93	15.93	15.61	15.61
		Anagen				Early catagen				Mid catagen				Late catagen
	Vehicle	28.5714	50	83.3333		71.4286	50	16.6667		0	0	0		0	0	0
	Rapamycin 20ng/ml	57.1429	100	50		42.8571	0	50		0	0	0		0	0	0
