# Supplementary material for: mTORC1 activity negatively regulates human hair follicle growth and pigmentation
Source: EMBO Rep. 2023 May 22;24(7):e56574. doi: 10.15252/embr.202256574 (PMC10328083; doi:10.15252/embr.202256574)
Supplement: Supplementary file 7 — Source Data for Figure 4 [file EMBR-24-e56574-s002.zip › Graph 4E.xlsx]

## Sheet: Sheet1
	Vehicle	Rapamycin 20ng/ml			Vehicle	Rapamycin 20ng/ml
	1	1.01336		Mean	1	1.227
		1.03513		Std. Deviation	0.06322	0.4089
		0.997688		Std. Error of Mean	0.0239	0.1363
	1.00046	1.26893
	0.877803	1.25431
	1.03246	1.03836
	1.08928	1.03659
	1.00354	1.11293
	0.996456	2.28292
