# Supplementary material for: mTORC1 activity negatively regulates human hair follicle growth and pigmentation
Source: EMBO Rep. 2023 May 22;24(7):e56574. doi: 10.15252/embr.202256574 (PMC10328083; doi:10.15252/embr.202256574)
Supplement: Supplementary file 7 — Source Data for Figure 4 [file EMBR-24-e56574-s002.zip › Graph 4G.xlsx]

## Sheet: Sheet1
	Vehicle	Rapamycin 20ng/ml			Vehicle	Rapamycin 20ng/ml
	1	0.446986		Mean	1	1.717
		0.459581		Std. Deviation	0.3208	1.048
				Std. Error of Mean	0.1213	0.396
	1.51861	2.74288
	0.5392	3.14896
	0.744687	1.30523
	1.1975
	0.873196	2.0082
	1.1268	1.90814
