# Supplementary material for: mTORC1 activity negatively regulates human hair follicle growth and pigmentation
Source: EMBO Rep. 2023 May 22;24(7):e56574. doi: 10.15252/embr.202256574 (PMC10328083; doi:10.15252/embr.202256574)
Supplement: Supplementary file 7 — Source Data for Figure 4 [file EMBR-24-e56574-s002.zip › Graph 4I.xlsx]

## Sheet: Sheet1
	Vehicle	Rapamycin 20ng/ml			Vehicle	Rapamycin 20ng/ml
	1	1.09944		Mean	1	1.345
				Std. Deviation	0.07173	0.3524
	1.08635	1.37915		Std. Error of Mean	0.02711	0.1576
	0.882286	1.03298
	1.03136
	1.06934	1.28761
	0.991443	1.9234
	0.939222
